# Supplementary material for: Patient Education on Exercise Prehabilitation Among Patients Receiving Neoadjuvant Therapy for Cancer Surgery in China: A Mixed-Methods Study
Source: Healthcare (Basel). 2025 Feb 22;13(5):477. doi: 10.3390/healthcare13050477 (PMC11899062; doi:10.3390/healthcare13050477)
Supplement: Supplementary file 1 [file healthcare-13-00477-s001.zip]

Archive with 1 entries (1 files):
- healthcare-3463205-supplementary.pdf
